# Supplementary material for: Saponins of Paris polyphylla for the Improvement of Acne: Anti-Inflammatory, Antibacterial, Antioxidant and Immunomodulatory Effects
Source: Molecules. 2024 Apr 15;29(8):1793. doi: 10.3390/molecules29081793 (PMC11052371; doi:10.3390/molecules29081793)
Supplement: Supplementary file 1 [file molecules-29-01793-s001.zip]

Archive with 1 entries (1 files):
- molecules-2939481-supplementary.pdf
